# Supplementary material for: Modelling of strategies for genetic control of scrapie in sheep: The importance of population structure
Source: PLoS One. 2018 Mar 27;13(3):e0195009. doi: 10.1371/journal.pone.0195009 (PMC5871008; doi:10.1371/journal.pone.0195009)
Supplement: S1 File — By-flock genotyping results for a sample from 168 random Dutch sheep farms in 2007 [10]. (XLSX) [file pone.0195009.s001.xlsx]

## Sheet: Sheet1
Genetic survey data. By-flock genotyping results for a sample from 168 random Dutch sheep farms in 2007 (Melchior et al. BMC Veterinary Research 2010, 6:24)
Farm nr		1	2	3	4	5	6	7	8	9	10	11	12	13	14	15	16	17	18	19	20	21	22	23	24	25	26	27	28	29	30	31	32	33	34	35	36	37	38	39	40	41	42	43	44	45	46	47	48
Number of animals sampled		2	35	35	9	6	42	31	35	35	9	35	4	30	4	15	8	20	35	29	35	35	13	4	12	34	34	35	35	4	34	10	26	7	29	4	35	32	2	6	11	12	6	7	15	35	35	36	26
Genotype frequencies
	ARR/ARR	2	14	3	1		22	9	14	2	3	8	3	9	4	2	5	5	13	7	3	10	1		7	5	7	12	3		9	3	5	1	12	4	14	21	1		7	4	1	2	3	28	12	18	4
	ARR/ARQ		7	9	2		8	4	16	8		15	1	4		3		12	4	14	16	12	3	2	1	14	17	6	14	2	9	4	11	4	7		6	7	1	3	1	1	4	2	6	4	12	6	8
	ARR/AHQ		1	8			1	4			1					1			7				3		3	1									2							6			2			2
	ARR/ARH		6	5	2		11	2	3		2	8		4		3			6	2	6	7	2			6	3	2	9		3		3		1		14	1							1	2	3	4	6
	ARR/VRQ		1					8	2			2		7		1	3		2							6	5	5	1		6	1			2		1			2	3						3		1
	AHQ/AHQ		1																																							1
	AHQ/ARH		1	1							1												1												1													1
	AHQ/ARQ		1	3												1			1				2		1	1									1										1			3
	AHQ/VRQ
	ARH/ARH				1							1														1			2		1		1		1
	ARH/ARQ		3	5	3					1	1	1		1		1			1	1	2	2	1				1	4	4		1	1	3											1	1		3
	ARH/VRQ							1						3																	1
	ARQ/ARQ			1		6				23						1		2		5	8	4		2			1	5	2	2			3	2	2			3					1	1	1	1	1	2	4
	ARQ/VRQ							2						1		1		1	1									1			4	1								1				1			1		3
	VRQ/VRQ										1			1
	Not typed							1		1						1
[truncated: 120 more columns]
